# Supplementary material for: Anti-Inflammatory Effect of Meriania hexamera Sprague by Targeting Syk Kinase in NF-κB Signaling
Source: Plants (Basel). 2023 Aug 24;12(17):3044. doi: 10.3390/plants12173044 (PMC10490091; doi:10.3390/plants12173044)
Supplement: Supplementary file 1 [file plants-12-03044-s001.zip]

Archive with 1 entries (1 files):
- plants-2503836-supplementary.pdf
